# Supplementary material for: Recording mobile DNA in the gut microbiota using an Escherichia coli CRISPR-Cas spacer acquisition platform
Source: Nat Commun. 2020 Jan 7;11:95. doi: 10.1038/s41467-019-14012-5 (PMC6946703; doi:10.1038/s41467-019-14012-5)
Supplement: Supplementary file 3 — Supplementary Data 1 [file 41467_2019_14012_MOESM3_ESM.xlsx]

## Sheet: Supplementary data 1
Sample	Reads	Extracted arrays	Without Expansion	Expansion	pctExpansion	Donor	Type	Time	Rep	Exogenous	pct
TwA1	125816	118308	118287	21	0.01606	FS1290	Sample	0	1	0	0
TwA10	137786	127909	126634	1297	0.988288		Induced	360	1	5	0.39557
TwA11	100844	93811	93811	0	0		NotInduced	360	1	0	NA
TwA12	108461	100318	100317	1	0.00099683	FS1290	Donor_NotInduced	360	1	1	100
TwA2	58323	54888	54856	32	0.0564797	FS1290	Sample	10	1	2	6.45161
TwA3	45072	42135	42113	22	0.0522131	FS1290	Sample	20	1	0	0
TwA4	42542	39899	39869	30	0.0751899	FS1290	Sample	30	1	2	6.66667
TwA5	86031	80424	80264	160	0.197705	FS1290	Sample	60	1	46	28.9308
TwA6	91674	85566	85185	383	0.440616	FS1290	Sample	120	1	157	41.6446
TwA7	123524	115107	114338	775	0.664622	FS1290	Sample	180	1	210	27.451
TwA8	73648	68659	68035	627	0.898736	FS1290	Sample	240	1	204	33.0632
TwA9	78183	72289	71626	667	0.906186	FS1290	Sample	360	1	182	27.7863
TwB1	272524	256530	256485	45	0.0167623	FS1290	Sample	0	2	1	2.32558
TwB10	132590	123294	122123	1192	0.940925		Induced	360	2	6	0.517241
TwB11	158193	147290	147288	2	0.00135786		NotInduced	360	2	0	0
TwB12	179399	166139	166136	3	0.00180572	FS1290	Donor_NotInduced	360	2	1	33.3333
TwB2	25274	23700	23684	16	0.0675105	FS1290	Sample	10	2	0	0
TwB3	134010	125426	125367	59	0.0470397	FS1290	Sample	20	2	0	0
TwB4	73104	68398	68362	36	0.0526331	FS1290	Sample	30	2	0	0
TwB5	239696	224724	224301	425	0.187343	FS1290	Sample	60	2	126	29.9287
TwB6	146274	136553	135948	606	0.437218	FS1290	Sample	120	2	205	34.3384
TwB7	223157	207379	205765	1621	0.767758	FS1290	Sample	180	2	452	28.392
TwB8	124456	116279	115343	950	0.799842	FS1290	Sample	240	2	243	26.129
TwB9	204281	189246	187355	1913	0.986148	FS1290	Sample	360	2	530	28.403
TwC1	106298	100019	100001	18	0.0179966	FS1290	Sample	0	3	0	0
TwC10	105409	97806	96952	871	0.866062		Induced	360	3	4	0.472255
TwC11	119499	111348	111347	1	0.000898085		NotInduced	360	3	0	0
TwC12	119825	110919	110918	1	0.000901559	FS1290	Donor_NotInduced	360	3	0	0
TwC2	44142	41524	41500	24	0.0577979	FS1290	Sample	10	3	1	4.16667
TwC3	123812	116004	115950	54	0.0465501	FS1290	Sample	20	3	1	1.85185
TwC4	56229	52716	52686	30	0.0569087	FS1290	Sample	30	3	0	0
TwC5	153593	143912	143594	318	0.220968	FS1290	Sample	60	3	81	25.4717
TwC6	107141	99861	99396	468	0.460663	FS1290	Sample	120	3	144	31.3043
TwC7	148662	138351	137456	902	0.638287	FS1290	Sample	180	3	244	27.6331
TwC8	81960	76523	75710	824	1.04949	FS1290	Sample	240	3	217	27.0237
TwC9	124493	115233	113988	1261	1.07269	FS1290	Sample	360	3	362	29.288
TwD1	208350	195798	195756	42	0.0214507	FS1290	Sample	0	4	2	4.7619
TwD10	155548	144332	143131	1220	0.823176		Induced	360	4	10	0.841751
TwD11	166812	154771	154768	3	0.00193835		NotInduced	360	4	0	0
TwD12	200776	185412	185410	2	0.00107868	FS1290	Donor_NotInduced	360	4	0	0
TwD2	109639	102982	102934	48	0.0466101	FS1290	Sample	10	4	0	0
TwD3	95524	89079	89023	57	0.0628655	FS1290	Sample	20	4	0	0
TwD4	66302	62012	61987	25	0.0403148	FS1290	Sample	30	4	0	0
TwD5	164060	153482	153135	347	0.224785	FS1290	Sample	60	4	79	22.8986
TwD6	236926	221029	219998	1037	0.4606	FS1290	Sample	120	4	341	33.4971
TwD7	275852	257262	255855	1412	0.541887	FS1290	Sample	180	4	396	28.4075
TwD8	171897	160106	158758	1361	0.838845	FS1290	Sample	240	4	366	27.2524
TwD9	161174	149307	147808	1507	0.995351	FS1290	Sample	360	4	429	28.8694
TwE1	147079	138096	138068	28	0.0202757	FS1290	Sample	0	5	0	0
TwE10	133503	123795	122863	945	0.746443		Induced	360	5	4	0.4329
TwE11	121748	112724	112722	2	0.00177425		NotInduced	360	5	0	0
TwE12	138694	128015	128015	0	0	FS1290	Donor_NotInduced	360	5	0	NA
TwE2	42717	40096	40074	22	0.0548683	FS1290	Sample	10	5	1	4.54545
TwE3	141061	131535	131484	52	0.038013	FS1290	Sample	20	5	0	0
TwE4	135878	127181	127114	67	0.0526808	FS1290	Sample	30	5	0	0
TwE5	145224	135796	135469	327	0.237864	FS1290	Sample	60	5	78	24.1486
TwE6	172092	160373	159741	635	0.390976	FS1290	Sample	120	5	203	32.3764
TwE7	160689	149255	148170	1091	0.723618	FS1290	Sample	180	5	280	25.9259
TwE8	172479	160267	158640	1648	1.00592	FS1290	Sample	240	5	421	26.1166
TwE9	149150	137707	136130	1596	1.12795	FS1290	Sample	360	5	425	27.3664
FS1290Rep01	54196	53335	52451	884	1.65745	FS1290	Sample	1440	1	200	22.6244
FS1290Rep02	23089	22755	22110	645	2.83454	FS1290	Sample	1440	2	83	12.8682
FS1290Rep03	25458	24925	24524	401	1.60883	FS1290	Sample	1440	3	94	23.4414
FS1290Rep04	30106	29568	29040	528	1.78571	FS1290	Sample	1440	4	110	20.8333
FS1290Rep05	51084	50244	49228	1016	2.02213	FS1290	Sample	1440	5	281	27.6575
Supplementary data 1
Overview of sequenced spacers, time resolved, no gel-extraction
