# Supplementary material for: Recording mobile DNA in the gut microbiota using an Escherichia coli CRISPR-Cas spacer acquisition platform
Source: Nat Commun. 2020 Jan 7;11:95. doi: 10.1038/s41467-019-14012-5 (PMC6946703; doi:10.1038/s41467-019-14012-5)
Supplement: Supplementary file 4 — Supplementary Data 2 [file 41467_2019_14012_MOESM4_ESM.xlsx]

## Sheet: Supplementary table 2
Sample	Reads	Extracted arrays	Without Expansion	Expansion	pctExpansion	Exogenous	pctExo	Unique	pctUniq	Spacers with hit	pct	Unique with hit	pct
FS01	109841	108519	47180	61339	0.565237	7713	0.125744	3124	0.40503	7577	0.982367	3021	0.967029
FS02	450020	443886	255183	188703	0.425116	10267	0.0544083	1538	0.1498	10118	0.985487	1402	0.911573
FS03	82765	81943	41160	40783	0.4977	1623	0.039796	586	0.36106	1599	0.985213	562	0.959044
FS04	297340	294934	54763	240171	0.814321	688	0.00286463	290	0.421512	656	0.953488	262	0.903448
FS05	233796	230193	134808	95385	0.41437	532	0.0055774	112	0.210526	508	0.954887	88	0.785714
FS06	296117	292306	104263	188043	0.643309	168	0.000893413	36	0.214286	136	0.809524	4	0.111111
FS07	9914	9702	8889	813	0.0837972	3	0.00369004	3	1	1	0.333333	1	0.333333
FS08	9072	8842	8523	319	0.0360778	1	0.0031348	1	1	0	0	0	0
FS09	22828	22148	14728	7420	0.335019	7	0.000943396	7	1	0	0	0	0
FS10	6028	5878	4584	1294	0.220143	1	0.000772798	1	1	0	0	0	0
FS11	20568	20306	16590	3716	0.183	2	0.000538213	2	1	0	0	0	0
FS12	529278	524361	303328	221033	0.421528	75	0.000339316	75	1	5	0.0666667	5	0.0666667
FS13	596865	589015	319003	270012	0.458413	77	0.000285173	66	0.857143	15	0.194805	4	0.0606061
FS14	223165	220496	155019	65477	0.296953	18	0.000274906	18	1	1	0.0555556	1	0.0555556
FS15	1975381	1958541	400309	1558232	0.795609	316	0.000202794	316	1	1	0.00316456	1	0.00316456
FS16	1016770	1003650	366687	636963	0.634647	115	0.000180544	115	1	1	0.00869565	1	0.00869565
FS17	672899	664626	346887	317739	0.478072	62	0.000195129	62	1	2	0.0322581	2	0.0322581
FS18	488694	483295	295231	188064	0.389129	40	0.000212694	40	1	0	0	0	0
FS19	705958	696978	355943	341035	0.489305	58	0.000170071	58	1	0	0	0	0
FS20	637230	628102	332137	295965	0.471205	56	0.000189212	56	1	0	0	0	0
FS21	400695	394500	278207	116293	0.294786	22	0.000189177	22	1	0	0	0	0
FS22	734275	725156	375178	349978	0.482624	62	0.000177154	62	1	1	0.016129	1	0.016129
FS23	192883	190374	111810	78564	0.412682	18	0.000229113	18	1	1	0.0555556	1	0.0555556
FS24	257443	254221	131325	122896	0.483422	16	0.000130191	16	1	0	0	0	0
FS25	115987	114307	74887	39420	0.344861	5	0.000126839	5	1	0	0	0	0
FS26	36167	35921	10104	25817	0.718716	3	0.000116203	3	1	0	0	0	0
FS27	263065	259567	149788	109779	0.422931	11	0.000100201	11	1	1	0.0909091	1	0.0909091
Induced no donor
nodonor_01	773165	766791	518888	247903	0.323299	82	0.000330775	82	1	0	0	0	0
nodonor_02	512870	508476	321788	186688	0.367152	44	0.000235687	44	1	0	0	0	0
nodonor_03	617137	609765	413221	196544	0.322327	41	0.000208605	41	1	0	0	0	0
nodonor_04	549131	543600	347702	195898	0.360372	80	0.000408376	80	1	0	0	0	0
nodonor_05	731224	722608	502932	219676	0.304004	70	0.000318651	70	1	0	0	0	0
Induced defined community
defined_01	965626	956759	746024	210735	0.220259	12955	0.0614753	2575	0.198765	12540	0.967966	2188	0.849709
defined_02	1143465	1129806	878086	251720	0.222799	11142	0.0442635	3138	0.281637	10783	0.96778	2790	0.889101
defined_03	1091781	1078355	832682	245673	0.227822	9001	0.0366381	1869	0.207644	8676	0.963893	1586	0.848582
defined_04	1367300	1351428	1051863	299565	0.221666	13993	0.0467111	3010	0.215108	13514	0.965769	2567	0.852824
defined_05	1681117	1658805	1300244	358561	0.216156	13731	0.0382947	3871	0.281917	13215	0.962421	3395	0.877034
Induced S17/pUT
S17/pUT_01	532037	518144	490375	27769	0.0535932	280	0.0100832	269	0.960714	236	0.842857	225	0.836431
S17/pUT_02	383643	373922	359592	14330	0.0383235	528	0.0368458	491	0.929924	466	0.882576	429	0.873727
S17/pUT_03	597948	583817	562819	20998	0.0359667	801	0.0381465	712	0.888889	721	0.900125	632	0.88764
S17/pUT_04	386743	376822	362094	14728	0.0390848	680	0.0461706	618	0.908824	621	0.913235	559	0.904531
Induced RP4
FS1290Rep01	498156	492520	204444	288076	0.584902	56829	0.197271	2168	0.0381495	56100	0.987172	1460	0.673432
FS1290Rep02	268592	265716	87443	178273	0.670916	15308	0.0858683	903	0.0589888	15062	0.98393	660	0.730897
FS1290Rep03	248520	245149	131992	113157	0.461585	19057	0.168412	1700	0.0892061	18773	0.985097	1426	0.838824
FS1290Rep04	290222	286686	128938	157748	0.550247	28144	0.178411	1298	0.04612	27733	0.985397	891	0.686441
FS1290Rep05	533815	526909	221883	305026	0.578897	64512	0.211497	2025	0.0313895	63738	0.988002	1314	0.648889
Induced Ec70
StrainEc70Rep01	328487	325053	142956	182097	0.560207	105922	0.581679	7618	0.0719208	103346	0.97568	6332	0.831189
StrainEc70Rep02	371195	367119	166520	200599	0.546414	110429	0.550496	8077	0.073142	107923	0.977307	6608	0.818126
StrainEc70Rep03	434854	431061	155506	275555	0.639248	158182	0.574049	7683	0.0485706	154148	0.974498	5852	0.761682
StrainEc70Rep04	337892	334860	125650	209210	0.624769	116517	0.556938	6184	0.0530738	113847	0.977085	4769	0.771184
StrainEc70Rep05	306287	302030	143216	158814	0.525822	86299	0.543397	5756	0.0666983	84446	0.978528	4520	0.785268
Supplementary data 2
Overview of sequenced spacers, with gel extraction
