# Supplementary material for: Recording mobile DNA in the gut microbiota using an Escherichia coli CRISPR-Cas spacer acquisition platform
Source: Nat Commun. 2020 Jan 7;11:95. doi: 10.1038/s41467-019-14012-5 (PMC6946703; doi:10.1038/s41467-019-14012-5)
Supplement: Supplementary file 5 — Supplementary Data 3 [file 41467_2019_14012_MOESM5_ESM.xlsx]

## Sheet: Supplementary table 3
Strain	PlasmidType	Contig length	Reference Accession
Ec14	p0111	84652	AP010962
Ec14	IncI1	7979	AP005147
Ec21	IncX1	42809	JN935898
Ec21	Col156	32235	NC009781
Ec21	IncFIA	18331	AP001918
Ec21	IncFIB	7511	AP001918
Ec21	Col	2190	NC010656
Ec35	IncFIA	8101	AP001918
Ec35	Col	1623	NC008486
Ec35	Col8282	4165	DQ995353
Ec35	IncFII	39203	AY458016
Ec70	IncA/C (p1)	106028	FJ705807
Ec70	IncFIB (p2)	102117	AP001918
Ec70	IncB/O/K/Z (p3)	80780	CU928147
Ec70	IncL/M (p4)	54944	AF550415
Ec70	IncX3 (p5)	33213	JN247852
Ec70	RepA (p6)	4064	-
Ec75	IncFII	32087	AY458016
Ec75	IncFIB	11493	AP001918
Ec75	IncFIA	8755	AP001918
Ec75	Col156	5221	NC009781
Ec77	IncFIC(FII)	45991	AP001918
Ec77	IncFII	45991	AY458016
Ec77	ColRNAI	7650	DQ298019
Ec77	IncFIB	7459	AP001918
Supplementary data 3
Identification of plasmids in the eight clinical E. coli. Plasmids are identified via blast to the Plasmid Finder database using thresholds >=90% identifi and coverage.
Carattoli, A. et al. In silico detection and typing of plasmids using PlasmidFinder and plasmid multilocus sequence typing. Antimicrob. Agents Chemother. 58, 3895–3903 (2014).
