# Supplementary material for: Recording mobile DNA in the gut microbiota using an Escherichia coli CRISPR-Cas spacer acquisition platform
Source: Nat Commun. 2020 Jan 7;11:95. doi: 10.1038/s41467-019-14012-5 (PMC6946703; doi:10.1038/s41467-019-14012-5)
Supplement: Supplementary file 6 — Supplementary Data 4 [file 41467_2019_14012_MOESM6_ESM.xlsx]

## Sheet: Supplementary table 4
Annotation	Number of unique spacers	Category
hypothetical protein	1304	Hypothetical protein
type IA DNA topoisomerase	260	Topoisomerase
VirB4 family type IV secretion/conjugal transfer ATPase	203	Conjugation
type IV secretory system Conjugative DNA transfer family protein	176	Conjugation
RepB family plasmid replication initiator protein	132	Replication
relaxase/mobilization nuclease	115	Conjugation
conjugation transfer protein TrbI	102	Conjugation
P-type DNA transfer ATPase VirB11	102	Conjugation
P-type conjugative transfer protein VirB9	95	Conjugation
DNA-binding protein	77	Chaperone
J domain-containing protein	70	Chaperone
ATPase	67	Hypothetical protein
conjugal transfer protein TraG	63	Conjugation
trbL/VirB6 plasmid conjugal transfer family protein	63	Conjugation
virB8 family protein	63	Conjugation
phage integrase	60	Mobile element
molecular chaperone DnaJ	58	Chaperone
peptidyl-arginine deiminase	55	Hydrolase
replication initiation protein	49	Replication
conjugal transfer protein	48	Conjugation
transglycosylase SLT domain protein	45	Conjugation
DUF2726 domain-containing protein	39	Hypothetical protein
conjugative transfer relaxase/helicase TraI	37	Conjugation
TriE protein	36	Conjugation
type IV secretion system s family protein	35	Conjugation
conjugal transfer protein TraI	34	Conjugation
conjugal transfer protein TraK	33	Conjugation
conjugal transfer protein TraB	30	Conjugation
fimbrial assembly protein	30	Conjugation
conjugal transfer protein TraH	28	Conjugation
plasmid stabilization protein	28	Plasmid addiction
toxin-antitoxin system HicB family antitoxin	28	Plasmid addiction
group II intron reverse transcriptase/maturase	27	Mobile element
conjugal transfer protein TraN	26	Conjugation
type IV conjugative transfer system coupling protein TraD	25	Conjugation
mobilization protein	23	Conjugation
DUF1281 domain-containing protein	22	Hypothetical protein
type IV secretion system VirB5 protein	22	Conjugation
conjugal transfer protein TraA	21	Conjugation
addiction module killer protein	20	Plasmid addiction
type 1 fimbrial protein	20	Adhesion
addiction module antitoxin	18	Plasmid addiction
IS91 family transposase	18	Mobile element
type IV secretion system protein	18	Conjugation
type II toxin-antitoxin system RelE/ParE family toxin	17	Plasmid addiction
type IV secretion system protein TraC	17	Conjugation
IS66 family transposase	16	Mobile element
lytic transglycosylase	16	Acessory genes
RES domain-containing protein	16	Acessory genes
transcriptional regulator	16	Acessory genes
resolvase	15	Mobile element
type II toxin-antitoxin system HicB family antitoxin	15	Plasmid addiction
ATP-binding protein	14	Acessory genes
AAA family ATPase	13	Acessory genes
DNA topoisomerase III	13	Topoisomerase
phage integrase family protein	13	Mobile element
arsenical resistance protein ArsH	12	Xenobiotic resistance
IS110 family transposase	12	Mobile element
replication initiation protein RepE	12	Replication
type-F conjugative transfer system pilin assembly protein TraF	12	Conjugation
conjugal transfer protein TraU	11	Conjugation
DUF1380 domain-containing protein	11	Hypothetical protein
repFIB replication protein A	11	Replication
type II toxin-antitoxin system HicA family toxin	11	Plasmid addiction
fimbrial protein	10	Adhesion
IS66 family insertion sequence hypothetical protein	10	Mobile element
methyl-accepting chemotaxis protein	10	Acessory genes
type-F conjugative transfer system secretin TraK	10	Conjugation
high-affinity choline transporter BetT	9	Acessory genes
LuxR family transcriptional regulator	9	Acessory genes
nickase	9	Conjugation
type-F conjugative transfer system pilin chaperone TraQ	9	Conjugation
conjugal transfer protein TrbL	8	Conjugation
PAS domain-containing protein	8	Acessory genes
putative conjugal transfer protein	8	Conjugation
Rep protein	8	Replication
StbA family protein	8	Plasmid addiction
type IV conjugative transfer system protein TraV	8	Conjugation
DNA methylase	7	Acessory genes
incFII family plasmid replication initiator RepA	7	Replication
cobyrinic acid a 2Cc-diamide synthase	6	Acessory genes
type-F conjugative transfer system pilin assembly thiol-disulfide isomerase TrbB	6	Conjugation
arginine transporter	5	Acessory genes
type IV conjugative transfer system protein TraE	5	Conjugation
type-F conjugative transfer system pilin assembly protein TrbC	5	Conjugation
antirestriction protein	4	Plasmid addiction
complement resistance protein TraT	4	Conjugation
DUF1472 domain-containing protein	4	Hypothetical protein
IS6 family transposase IS15DIV	4	Mobile element
nuclease PIN	4	Plasmid addiction
3'-5' exonuclease	3	Acessory genes
antitoxin CcdA	3	Plasmid addiction
chaperone papD	3	Adhesion
conjugal transfer pilus acetylase TraX	3	Conjugation
conjugal transfer protein TraP	3	Conjugation
conjugal transfer protein TraT	3	Conjugation
DUF2806 domain-containing protein	3	Hypothetical protein
endonuclease	3	Acessory genes
ISKra4 family transposase ISEc51	3	Mobile element
NACHT domain-containing protein	3	Acessory genes
permease	3	Acessory genes
protein TraW	3	Conjugation
putative conjugal transfer protein TriH	3	Conjugation
surface exclusion protein	3	Acessory genes
type IV conjugative transfer system protein TraL	3	Conjugation
ArsR family transcriptional regulator	2	Acessory genes
conjugal transfer protein TrbA	2	Conjugation
DNA primase	2	Acessory genes
DUF945 domain-containing protein	2	Hypothetical protein
IncN plasmid KikA protein	2	Acessory genes
molecular chaperone	2	Chaperone
partition protein parA	2	Plasmid addiction
plasmid stability protein	2	Plasmid addiction
protein psaF	2	Acessory genes
protein TraU	2	Conjugation
relaxosome protein TraY	2	Conjugation
single-stranded DNA-binding protein	2	Acessory genes
toxin CcdB	2	Plasmid addiction
transglycosylase	2	Acessory genes
type IV conjugative transfer system pilin TraA	2	Conjugation
type-F conjugative transfer system mating-pair stabilization protein TraN	2	Conjugation
type-F conjugative transfer system protein TraW	2	Conjugation
aerotaxis sensor receptor%2C flavoprotein	1	Acessory genes
ATP-dependent endonuclease	1	Acessory genes
class A broad-spectrum beta-lactamase TEM-1	1	Xenobiotic resistance
conjugal transfer nickase/helicase TraI	1	Conjugation
conjugal transfer pilus assembly protein TraH	1	Conjugation
conjugal transfer protein TrbD	1	Conjugation
conjugal transfer protein TrbE	1	Conjugation
conjugation system SOS inhibitor PsiB	1	Conjugation
CopG family transcriptional regulator	1	Acessory genes
DNA-binding protein stpA	1	Acessory genes
DUF3150 domain-containing protein	1	Hypothetical protein
effector protein	1	Acessory genes
fimbrial protein StfD	1	Acessory genes
hemolysin activation protein	1	Acessory genes
hemolysin expression modulator Hha	1	Acessory genes
impC protein	1	Acessory genes
IS3 family transposase	1	Mobile element
micrococcal nuclease	1	Acessory genes
MobA/MobL family protein	1	Conjugation
PapC/FimD family outer membrane usher protein	1	Adhesion
peptidase domain-containing ABC transporter	1	Acessory genes
pilin	1	Conjugation
PilN family type IVB pilus formation outer membrane protein	1	Conjugation
plasmid maintenance protein CcdB	1	Plasmid addiction
plasmid mobilization relaxosome protein MobC	1	Conjugation
plasmid replication protein	1	Replication
positive regulator of RepFIC repA1 expression	1	Replication
protein ImpC	1	Acessory genes
recombinase family protein	1	Mobile element
rep protein	1	Replication
replication protein	1	Replication
Replication protein	1	Replication
replication protein RepA	1	Replication
replication regulatory protein repA2	1	Replication
shufflon system plasmid conjugative transfer pilus tip adhesin PilV	1	Conjugation
sprT domain-containing protein	1	Acessory genes
Tn3 family transposase	1	Mobile element
transposase	1	Mobile element
type IV secretion protein DotA	1	Conjugation
type IV secretion system protein VirB5	1	Conjugation
type-F conjugative transfer system pilin acetylase TraX	1	Conjugation
type-F conjugative transfer system protein TrbI	1	Conjugation
yeaA protein	1	Chaperone
Supplementary data 4
Overlapping annotations for the 5357 unique spacers in the recording rom the human fecal samples. Annotations are extracted from spacer matched to the NCBI Refseq genomes database.
