# Supplementary material for: Recording mobile DNA in the gut microbiota using an Escherichia coli CRISPR-Cas spacer acquisition platform
Source: Nat Commun. 2020 Jan 7;11:95. doi: 10.1038/s41467-019-14012-5 (PMC6946703; doi:10.1038/s41467-019-14012-5)
Supplement: Supplementary file 7 — Supplementary Data 5 [file 41467_2019_14012_MOESM7_ESM.xlsx]

## Sheet: Suppmentary table 5
Sample	Reads (HiSeq X 2x150bp)	Contigs >500bp	Total length (of contigs >500bp)	N50 (of contigs >500bp)
FS01	2352441	3860	14039922	12939
FS02	59913125	33190	45713198	1677
FS03	2313719	33536	41439372	1439
FS04	2455843	21046	31513294	2014
FS05	13830169	39916	108484475	13223
FS06	10454131	65917	129741285	3823
Supplementary data 5
Shotgun metagenome sequencing and assembly statistics (peformed with SPAdes and statistics calculated with quast).
