# Supplementary material for: Recording mobile DNA in the gut microbiota using an Escherichia coli CRISPR-Cas spacer acquisition platform
Source: Nat Commun. 2020 Jan 7;11:95. doi: 10.1038/s41467-019-14012-5 (PMC6946703; doi:10.1038/s41467-019-14012-5)
Supplement: Supplementary file 8 — Supplementary Data 6 [file 41467_2019_14012_MOESM8_ESM.xlsx]

## Sheet: Supplementary table 6
Strain	Purpose	Sequencing platform	Assembly	Source	Reference
BL21/pRec ΔlacI	Recording strain	illumina	SPAdes v3.11.1	Wang lab.	Sheth, R. U., Yim, S. S., Wu, F. L. & Wang, H. H. Multiplex recording of cellular events over time on CRISPR biological tape. Science 358, 1457–1461 (2017).
FS1290 (RP4)	Donor strain	illumina	SPAdes v3.11.1	http://cgsc2.biology.yale.edu/Strain.php?ID=122766
REL606	Donor strain	illumina	SPAdes v3.11.1	http://cgsc2.biology.yale.edu/Strain.php?ID=121866
S17	Donor strain	illumina	SPAdes v3.11.1	Wang lab.	Simon R, Priefer U, Puhler A (1983) A broad host range mobilization system for invivo genetic-engineering - transposon mutagenesis in gram-negative bacteria. Bio-Technol 1: 784–791
Ec14	Donor strain	illumina	SPAdes v3.11.1	Gift from Dr. Kristian Schønning, Hvidovre hospital, Denmark
Ec35	Donor strain	illumina	SPAdes v3.11.1	Gift from Dr. Kristian Schønning, Hvidovre hospital, Denmark
Ec70	Donor strain	illumina/Nanopore	Unicycler v0.4.5	Gift from Dr. Kristian Schønning, Hvidovre hospital, Denmark
Ec75	Donor strain	illumina	SPAdes v3.11.1	Gift from Dr. Kristian Schønning, Hvidovre hospital, Denmark
Ec77	Donor strain	illumina	SPAdes v3.11.1	Gift from Dr. Kristian Schønning, Hvidovre hospital, Denmark
Supplementary data 6
Sequenced strains
1. SPAdes: a new genome assembly algorithm and its applications to single-cell sequencing. 19, 455–477 (2012).
2. Unicycler: Resolving bacterial genome assemblies from short and long sequencing reads. 13, e1005595 (2017).
